# Supplementary material for: Reliability and validity of the Japanese short-form arthritis self-efficacy scale in patients with knee osteoarthritis: A cross-sectional study
Source: PLoS One. 2023 Oct 20;18(10):e0292426. doi: 10.1371/journal.pone.0292426 (PMC10588891; doi:10.1371/journal.pone.0292426)
Supplement: S1 Dataset — (XLSX) [file pone.0292426.s001.xlsx]

## Sheet: Database for manuscript 2022062
ID‎_1	ID_2	age	sex	height	weight	Klgrade（R）	Klgrade（L）	KLgrade	knee pain（R）	knee pain（L）	painoverall	job	medication	Depression	Anxiety	Stress	BFOMtotal	PCStotal	rumination	helplesness	magnification	WOMACF	ASES1_1	ASES1_2	ASES1_3	ASES1_4	ASES1_5	ASES1_6	ASES1_7	ASES1_8	ASES1total	ASES1	PSEQ	socialsupport	problemsolving	Avoidance	positivethinking	ASES2total	ASES2	PGIC	interval
1	K001	67	1	#NULL!	#NULL!	2	4	4	#NULL!	5	5	0	0	0	2	0	6	1	1	0	0	6	9	9	9	9	9	9	9	9	72	9	50	15	10	21	14	44	5.5	3	12
2	K002	76	1	#NULL!	#NULL!	4	4	4	3	5	5	2	0	10	10	18	13	14	6	5	3	31	5	5	5	4	4	6	7	5	41	5.125	48	16	9	18	13	36	4.5	3	10
3	K003	81	0	#NULL!	#NULL!	2	2	2	5	#NULL!	5	0	0	0	0	0	11	19	10	3	6	2	6	10	10	8	8	8	8	8	66	8.25	57	11	13	16	18	#NULL!	#NULL!	#NULL!	#NULL!
4	K004	76	1	#NULL!	#NULL!	3	1	3	3	3	3	2	0	0	0	2	11	22	9	7	6	6	5	5	10	10	10	10	10	10	70	8.75	60	14	16	24	23	57	7.125	3	7
5	K006	79	1	164	69	3	4	4	1	1	1	2	0	0	0	0	7	6	0	6	0	3	2	2	2	2	3	3	9	8	31	3.875	49	14	12	23	16	43	5.375	3	7
6	K007	82	1	#NULL!	#NULL!	4	#NULL!	4	5	#NULL!	5	3	0	4	4	0	9	14	9	5	0	8	1	5	5	5	5	8	5	8	42	5.25	56	15	10	24	19	52	6.5	4	6
7	K008	58	1	153	51	3	2	3	3	7	7	0	1	0	0	0	18	46	18	18	10	16	8	8	7	8	7	10	8	8	64	8	53	23	12	28	16	60	7.5	4	13
8	K009	61	1	156	74	3	3	3	1	1	1	2	0	0	0	0	16	15	8	5	2	7	8	6	3	5	7	8	8	6	51	6.375	47	18	10	21	14	38	4.75	4	10
9	K010	74	1	151	79	2	2	2	6	5	6	2	0	10	22	18	10	12	8	2	2	26	4	3	3	2	2	6	5	3	28	3.5	34	22	13	14	13	33	4.125	4	8
10	K011	71	1	160	68	4	4	4	8	5	8	2	0	18	14	20	21	28	10	10	8	44	5	7	4	5	5	3	1	3	33	4.125	30	16	11	24	13	19	2.375	4	4
11	K013	64	1	150	57	2	#NULL!	2	9	#NULL!	9	0	1	2	0	2	11	24	10	9	5	35	1	1	1	6	6	2	4	5	26	3.25	40	19	10	19	16	56	7	4	3
12	K016	64	1	157	48	1	4	4	3	3	3	0	1	0	2	2	16	2	2	0	0	6	9	9	9	9	9	9	9	9	72	9	50	17	12	21	12	#NULL!	#NULL!	#NULL!	#NULL!
13	K017	78	1	156	50	3	2	3	2	#NULL!	2	2	0	16	16	20	11	15	9	4	2	4	5	5	5	3	5	8	8	5	44	5.5	51	23	12	19	17	#NULL!	#NULL!	#NULL!	#NULL!
14	K019	86	1	150	56	4	4	4	5	5	5	3	1	6	2	0	18	36	14	13	9	8	5	5	8	8	8	8	8	8	58	7.25	41	22	10	24	14	#NULL!	#NULL!	#NULL!	#NULL!
15	K020	68	1	153	68	1	4	4	#NULL!	1	1	2	0	2	6	0	8	3	1	1	1	7	1	1	1	1	1	1	2	1	9	1.125	32	11	11	20	17	28	3.5	5	7
16	K022	70	1	152	69	4	#NULL!	4	5	#NULL!	5	2	0	16	10	16	13	35	16	11	8	25	8	8	8	8	8	8	8	9	65	8.125	46	20	12	25	15	71	8.875	5	12
17	K023	75	1	152	53	3	#NULL!	3	2	#NULL!	2	3	0	4	0	4	14	34	16	9	9	5	7	7	6	6	7	3	8	6	50	6.25	26	20	11	25	16	59	7.375	2	6
18	K024	77	1	153	61	2	3	3	10	#NULL!	10	2	0	26	0	24	15	46	19	18	9	30	3	9	1	1	1	1	1	1	18	2.25	32	21	11	30	17	27	3.375	3	16
19	K025	77	0	163	63	4	4	4	3	3	3	2	0	6	0	0	9	14	6	5	3	0	8	9	9	9	9	9	9	9	71	8.875	50	22	10	21	18	65	8.125	4	5
20	K026	70	1	153	61	4	4	4	#NULL!	7	7	2	0	6	2	4	9	9	4	3	2	22	7	6	8	7	7	8	8	9	60	7.5	50	9	5	14	7	57	7.125	4	9
21	K027	67	0	166	74	#NULL!	3	3	#NULL!	4	4	0	1	0	0	0	11	20	12	5	3	6	5	4	5	3	3	8	5	4	37	4.625	34	9	8	16	10	29	3.625	3	3
22	K028	61	1	165	68	3	3	3	7	7	7	0	1	0	0	0	15	34	17	8	9	13	5	5	5	5	5	5	5	5	40	5	53	17	10	21	15	46	5.75	4	6
23	K029	66	0	169	72	#NULL!	3	3	#NULL!	8	8	0	1	6	4	2	11	25	13	6	6	10	5	8	8	8	8	6	7	5	55	6.875	43	20	12	27	18	54	6.75	4	7
24	K031	75	1	152	53	4	#NULL!	4	3	#NULL!	3	3	0	4	8	6	13	18	5	6	7	6	8	5	8	7	7	8	8	6	57	7.125	46	12	11	25	17	44	5.5	4	8
25	K032	77	0	164	66.5	3	3	3	#NULL!	4	4	0	0	0	0	2	13	12	7	4	1	12	6	10	6	6	6	6	6	6	52	6.5	32	16	14	22	19	42	5.25	4	7
26	K033	75	1	149	46	3	3	3	3	4	4	0	0	0	0	0	8	16	7	5	4	10	9	8	8	8	9	8	8	9	67	8.375	57	18	16	26	21	37	4.625	2	7
27	K034	76	1	148	45.7	#NULL!	4	4	#NULL!	5	5	2	1	8	14	12	13	38	17	12	9	25	5	5	5	5	5	5	6	6	42	5.25	41	21	12	24	17	39	4.875	4	11
28	K035	66	1	160	88.6	3	#NULL!	3	7	#NULL!	7	3	0	0	0	0	6	1	0	0	1	9	2	3	3	3	3	3	2	2	21	2.625	31	13	9	16	9	51	6.375	3	5
29	K038	63	0	170	80	4	4	4	2	2	2	0	0	0	2	10	18	22	13	3	6	16	3	3	5	5	5	10	10	10	51	6.375	39	19	12	16	19	56	7	3	2
30	K039	56	0	168	75	#NULL!	2	2	#NULL!	6	6	0	0	0	0	2	12	26	14	9	3	11	3	3	3	3	3	5	5	5	30	3.75	48	16	10	15	13	#NULL!	#NULL!	#NULL!	#NULL!
31	K040	76	1	154	47	4	4	4	6	6	6	2	1	30	8	18	18	43	19	15	9	16	1	1	1	1	1	1	1	1	8	1	0	8	4	13	6	8	1	4	1
32	K041	61	1	154	60	3	#NULL!	3	7	2	7	2	1	28	16	26	18	50	20	19	11	25	4	5	3	3	3	3	4	4	29	3.625	21	15	10	25	14	40	5	3	2
33	K042	64	0	168	83	3	3	3	5	5	5	0	1	0	0	0	6	2	2	0	0	14	1	1	1	1	1	1	1	1	8	1	42	8	5	13	6	#NULL!	#NULL!	#NULL!	#NULL!
34	K043	66	1	163	55	3	3	3	3	3	3	2	0	12	0	10	10	27	15	6	6	8	4	4	5	5	5	3	5	4	35	4.375	23	19	12	20	14	#NULL!	#NULL!	#NULL!	#NULL!
35	K044	76	1	149	46	4	3	4	3	#NULL!	3	2	1	2	4	6	9	0	0	0	0	4	1	1	1	1	1	2	2	2	11	1.375	55	8	5	13	6	19	2.375	3	3
36	K046	66	1	171	67	4	4	4	10	3	10	2	1	12	10	14	6	9	5	3	1	7	5	10	5	10	10	10	3	4	57	7.125	25	21	15	19	24	37	4.625	3	3
37	K047	69	1	153	44	#NULL!	3	3	#NULL!	7	7	3	1	0	0	0	12	25	12	7	6	26	5	9	8	8	8	10	5	8	61	7.625	56	15	10	19	13	41	5.125	5	9
38	K048	69	1	155	65	3	3	3	5	#NULL!	5	0	0	12	16	22	16	33	14	11	8	28	5	8	7	5	5	8	8	8	54	6.75	50	16	12	23	17	64	8	4	8
39	K050	76	1	153	58	2	3	3	2	2	2	2	0	10	0	4	16	26	12	8	6	35	3	5	5	3	3	5	2	2	28	3.5	36	17	9	23	20	44	5.5	3	2
40	K051	65	0	174	80	2	2	2	#NULL!	1	1	0	0	4	10	12	10	22	15	3	4	6	8	5	9	10	10	9	9	9	69	8.625	55	17	12	19	18	68	8.5	4	8
41	K052	75	1	155	49	3	3	3	3	6	6	3	0	0	4	2	16	30	16	7	7	5	8	8	8	8	8	8	8	8	64	8	33	17	12	15	15	50	6.25	4	4
42	K053	71	1	155	55	3	3	3	0	4	4	0	1	6	0	4	14	16	10	4	2	3	1	10	10	10	9	10	10	8	68	8.5	54	15	14	18	17	20	2.5	5	3
43	K054	80	1	147	47	3	3	3	#NULL!	3	3	3	1	4	14	2	15	11	8	2	1	21	5	5	5	5	5	7	5	4	41	5.125	52	18	8	22	16	46	5.75	3	7
44	K055	66	0	175	75	2	#NULL!	2	5	3	5	2	1	6	4	8	18	33	14	10	9	16	1	1	1	1	1	5	5	5	20	2.5	47	8	6	15	7	36	4.5	5	11
45	K056	63	1	160	56	3	#NULL!	3	4	#NULL!	4	0	1	0	0	2	14	24	12	6	6	0	5	5	5	6	6	6	6	5	44	5.5	41	15	9	21	13	40	5	4	2
46	K057	76	1	160	62	2	#NULL!	2	5	#NULL!	5	0	1	14	0	14	18	47	20	19	8	30	1	1	1	1	1	1	1	1	8	1	53	11	9	26	17	8	1	3	8
47	K058	84	1	148	49	3	3	3	5	0	5	2	0	0	0	0	14	14	7	3	4	15	1	1	1	1	1	1	1	1	8	1	34	10	9	19	7	14	1.75	4	1
48	K059	71	0	161	60	2	#NULL!	2	4	#NULL!	4	2	1	4	2	0	9	13	11	1	1	5	1	1	1	1	1	1	1	1	8	1	41	10	9	12	11	23	2.875	4	5
49	K060	56	0	173	77	#NULL!	3	3	#NULL!	7	7	0	0	0	0	0	7	12	10	0	2	17	9	9	9	9	9	10	9	10	74	9.25	54	18	14	18	16	67	8.375	2	7
50	K061	65	0	164	80	4	4	4	5	5	5	2	1	6	4	4	10	29	18	4	7	7	8	5	5	5	5	3	8	8	47	5.875	16	20	11	22	15	49	6.125	4	1
51	K062	84	1	148	48.5	4	3	4	5	5	5	0	1	2	0	4	7	25	12	7	6	2	10	10	10	9	9	10	9	10	77	9.625	43	14	10	14	18	76	9.5	4	7
52	K063	59	0	165	83	#NULL!	3	3	#NULL!	4	4	3	1	16	16	8	13	15	11	0	4	0	5	9	9	10	8	10	9	10	70	8.75	40	12	13	15	14	#NULL!	#NULL!	#NULL!	#NULL!
53	K064	74	1	155	51	3	4	4	0	7	7	2	1	4	0	6	10	20	12	5	3	18	1	10	6	7	6	9	9	8	56	7	44	21	12	23	15	#NULL!	#NULL!	#NULL!	#NULL!
54	K065	63	1	152	68	4	4	4	6	7	7	2	1	6	0	2	14	27	14	8	5	13	5	10	3	5	8	8	8	8	55	6.875	43	15	11	16	17	67	8.375	4	12
55	K066	56	0	170	63	3	3	3	2	3	3	0	0	6	2	12	10	20	12	4	4	5	8	9	8	7	7	5	8	7	59	7.375	42	23	12	24	15	41	5.125	4	8
56	K067	60	1	153	54.3	3	3	3	4	#NULL!	4	2	0	22	0	20	15	23	8	8	7	18	5	5	5	4	5	5	5	5	39	4.875	36	19	13	27	22	47	5.875	4	7
57	K068	65	1	158	57	1	4	4	2	3	3	0	0	0	2	10	6	14	10	2	2	5	8	10	8	5	8	5	8	8	60	7.5	54	24	16	28	17	64	8	3	7
58	K069	78	1	148	66	2	2	2	7	7	7	2	1	2	2	2	19	40	20	13	7	33	1	10	1	10	3	10	10	10	55	6.875	54	10	13	24	17	44	5.5	3	3
59	K070	66	1	162	66	#NULL!	2	2	#NULL!	5	5	2	0	0	0	2	6	1	1	0	0	5	8	10	10	10	10	10	10	10	78	9.75	46	21	14	22	17	66	8.25	2	2
60	K071	69	1	159	52	2	2	2	3	3	3	2	0	22	6	22	11	15	9	2	4	11	5	3	5	5	5	2	5	2	32	4	37	18	15	22	18	38	4.75	3	21
61	K072	76	0	156	60	3	3	3	5	#NULL!	5	2	1	0	0	0	10	12	11	1	0	3	3	3	3	3	5	5	5	5	32	4	50	16	8	20	13	71	8.875	4	14
62	K073	79	1	148	61	3	3	3	4	4	4	2	0	0	0	0	10	14	8	4	2	1	5	5	5	5	5	8	6	6	45	5.625	58	16	11	26	16	48	6	3	8
63	K075	78	1	151	48	4	4	4	3	2	3	0	0	2	2	0	12	24	12	7	5	21	5	5	5	5	5	8	8	8	49	6.125	42	12	8	13	10	55	6.875	4	8
64	K076	80	0	170	71	#NULL!	2	2	0	7	7	2	0	8	8	10	11	19	14	3	2	13	5	5	5	5	5	7	7	8	47	5.875	37	12	14	17	17	50	6.25	1	1
65	K077	75	1	144	48	4	3	4	0	8	8	0	0	0	0	0	7	3	0	3	0	7	5	8	10	8	8	10	10	10	69	8.625	53	20	14	16	18	43	5.375	5	16
66	K078	80	0	158	62	#NULL!	2	2	5	10	10	2	1	0	0	0	10	11	7	4	0	0	10	10	10	10	10	10	10	10	80	10	0	8	4	10	6	64	8	4	3
67	K079	80	1	147	47	3	3	3	3	4	4	2	0	8	2	2	17	18	11	6	1	27	2	3	3	5	5	8	5	5	36	4.5	48	22	11	22	16	45	5.625	4	7
68	K080	60	0	172	82	2	#NULL!	2	4	#NULL!	4	0	1	2	0	2	8	22	13	4	5	11	3	3	3	8	8	9	5	9	48	6	45	17	13	18	14	44	5.5	#NULL!	9
69	K082	84	1	#NULL!	#NULL!	4	4	4	5	5	5	3	1	0	0	2	16	47	20	17	10	13	1	8	5	5	5	8	5	5	42	5.25	41	19	16	28	24	48	6	4	1
70	K083	75	0	173	73	2	4	4	6	#NULL!	6	2	1	10	18	14	20	37	19	10	8	21	10	5	10	10	10	8	5	3	61	7.625	38	19	15	20	21	#NULL!	#NULL!	#NULL!	#NULL!
71	K084	76	1	172	69	4	4	4	4	2	4	0	0	0	0	0	6	3	3	0	0	7	5	1	1	1	1	1	1	1	12	1.5	1	8	4	10	6	35	4.375	4	0
72	K085	62	0	167	94	2	3	3	0	5	5	0	0	6	2	16	6	24	10	9	5	17	10	10	5	5	5	8	10	10	63	7.875	51	11	12	12	7	#NULL!	#NULL!	#NULL!	#NULL!
73	K086	70	0	160	64	1	2	2	0	3	3	2	1	0	0	0	11	6	5	0	1	9	8	10	10	10	10	10	9	10	77	9.625	50	15	11	22	17	73	9.125	4	4
74	K087	67	1	153	58	3	3	3	1	6	6	0	0	0	6	4	8	11	9	1	1	7	3	3	2	2	2	8	6	8	34	4.25	48	21	13	23	17	55	6.875	3	3
75	K088	72	1	150	55	2	3	3	0	3	3	3	1	10	4	14	16	6	3	2	1	15	5	5	5	5	6	7	5	3	41	5.125	23	15	5	18	10	33	4.125	#NULL!	5
76	K089	71	0	168.5	79	2	2	2	0	7	7	2	0	2	6	2	11	11	8	2	1	12	5	5	5	5	5	5	5	5	40	5	32	17	12	16	16	40	5	2	0
77	K090	62	1	158	83	1	2	2	0	8	8	0	1	0	2	0	12	24	11	7	6	12	7	7	7	7	7	8	7	8	58	7.25	53	21	12	22	16	63	7.875	3	7
78	K091	68	1	157	45	3	2	3	9	0	9	3	1	2	2	6	10	25	12	9	4	5	5	5	6	5	5	5	6	6	43	5.375	47	17	12	22	16	45	5.625	3	8
79	K092	75	0	170	73	3	2	3	8	0	8	0	1	2	0	0	11	24	14	8	2	7	1	9	7	1	8	8	4	8	46	5.75	45	15	14	18	18	35	4.375	3	52
80	K093	78	1	142	43	3	3	3	0	5	5	2	0	8	6	14	14	22	13	8	1	33	2	2	2	2	2	8	5	5	28	3.5	45	10	9	21	10	26	3.25	4	8
81	K094	73	0	159	56	1	3	3	#NULL!	5	5	0	0	18	8	20	12	19	14	2	3	18	3	3	8	9	4	6	3	4	40	5	48	24	14	25	20	44	5.5	4	1
82	K095	82	0	169	63	3	3	3	8	8	8	2	0	0	0	0	6	6	4	2	0	1	8	7	7	8	7	9	8	8	62	7.75	58	15	13	15	17	68	8.5	4	15
83	K096	78	0	167	76	#NULL!	3	3	#NULL!	4	4	2	0	8	6	10	11	22	9	9	4	22	6	6	4	5	5	5	7	4	42	5.25	33	#NULL!	#NULL!	#NULL!	#NULL!	46	5.75	4	7
84	K097	78	0	165	64	#NULL!	2	2	#NULL!	6	6	2	0	10	2	8	8	19	10	6	3	13	5	5	5	5	5	7	7	7	46	5.75	33	19	11	18	18	30	3.75	3	6
85	K098	67	1	155	86	4	3	4	8	#NULL!	8	2	0	14	2	6	14	37	20	10	7	45	3	3	3	3	3	8	3	5	31	3.875	43	14	9	17	14	41	5.125	4	10
86	K099	81	1	153	54	#NULL!	3	3	#NULL!	8	8	3	0	6	2	2	17	29	17	6	6	11	5	2	2	1	1	5	2	1	19	2.375	32	12	12	24	14	23	2.875	5	3
87	K102	66	1	150	54	3	3	3	3	6	6	2	0	6	4	10	13	34	15	11	8	6	5	3	3	5	5	5	5	4	35	4.375	32	21	11	24	13	#NULL!	#NULL!	#NULL!	#NULL!
88	K103	61	1	160	64.5	3	3	3	#NULL!	8	8	2	0	0	2	6	13	10	8	1	1	4	8	9	8	8	8	7	8	8	64	8	50	28	15	22	17	#NULL!	#NULL!	#NULL!	#NULL!
89	K105	67	0	168	76	#NULL!	2	2	1	7	7	2	1	10	4	10	15	25	14	6	5	10	5	5	5	5	5	7	7	5	44	5.5	39	20	12	25	16	#NULL!	#NULL!	#NULL!	#NULL!
90	K106	66	1	155	49.5	#NULL!	2	2	#NULL!	3	3	2	0	18	2	6	13	26	13	7	6	8	3	2	2	4	3	1	3	2	20	2.5	10	20	9	20	13	#NULL!	#NULL!	#NULL!	#NULL!
91	M001	77	0	158	56	2	1	2	5	0	5	0	1	2	2	2	6	8	3	4	1	5	10	10	5	5	5	10	5	5	55	6.875	52	8	16	22	21	71	8.875	4	14
92	M003	70	1	154	57	2	4	4	5	5	5	3	1	6	0	4	11	12	6	4	2	18	9	5	7	8	5	9	9	8	60	7.5	50	20	15	31	19	65	8.125	3	#NULL!
93	M005	72	1	#NULL!	#NULL!	3	4	4	#NULL!	9	9	#NULL!	#NULL!	10	14	24	17	38	18	12	8	30	4	3	2	2	2	5	3	4	25	3.125	20	24	12	22	15	#NULL!	#NULL!	#NULL!	#NULL!
94	M006	83	1	158	64	3	2	3	8	6	8	2	#NULL!	0	2	2	8	4	2	2	0	9	5	6	8	8	9	9	9	10	64	8	58	17	13	19	18	52	6.5	3	1
95	M007	88	1	147	44	2	4	4	0	4	4	3	1	0	8	12	12	41	18	13	10	18	8	8	8	7	5	5	7	7	55	6.875	32	18	13	28	9	49	6.125	#NULL!	8
96	M010	78	1	151	55	2	1	2	#NULL!	2	2	2	0	0	2	0	8	14	11	3	0	6	5	8	5	5	5	8	8	5	49	6.125	49	11	8	17	16	49	6.125	4	11
97	M011	69	0	175	75	3	3	3	0	7	7	2	1	0	2	0	16	25	15	4	6	21	3	9	5	9	6	9	5	7	53	6.625	48	22	11	21	19	59	7.375	4	4
98	M014	63	1	155	55	2	2	2	2	#NULL!	2	3	0	4	0	0	13	12	11	0	1	7	5	10	8	10	6	8	7	8	62	7.75	48	17	10	20	14	57	7.125	3	5
99	M015	83	1	162	61	2	2	2	5	#NULL!	5	3	2	8	4	2	14	20	13	4	3	20	5	3	3	3	3	5	5	5	32	4	40	16	10	22	15	29	3.625	3	7
100	M019	63	1	151	55	2	1	2	#NULL!	4	4	2	1	0	2	8	#NULL!	#NULL!	#NULL!	#NULL!	#NULL!	10	7	9	8	5	7	9	7	8	60	7.5	48	12	15	16	14	52	6.5	3	4
101	M020	79	1	153	60	3	4	4	2	#NULL!	2	#NULL!	0	0	0	0	#NULL!	#NULL!	#NULL!	#NULL!	#NULL!	4	5	5	5	5	5	7	5	7	44	5.5	33	9	6	15	7	40	5	4	74
102	M022	79	0	170	73	4	3	4	5	#NULL!	5	2	0	0	0	0	#NULL!	#NULL!	#NULL!	#NULL!	#NULL!	13	4	5	3	4	4	5	7	6	38	4.75	52	9	6	10	8	17	2.125	3	8
103	M023	89	1	150	51	3	4	4	8	8	8	2	0	10	2	4	#NULL!	#NULL!	#NULL!	#NULL!	#NULL!	40	8	8	10	10	10	9	10	10	75	9.375	45	13	11	27	14	61	7.625	3	6
104	M024	59	1	153	85	2	2	2	2	#NULL!	2	0	1	10	8	20	#NULL!	#NULL!	#NULL!	#NULL!	#NULL!	28	6	5	3	5	5	5	7	6	42	5.25	27	21	13	18	16	56	7	3	6
105	M026	82	1	156	55	2	2	2	3	#NULL!	3	3	0	4	0	2	#NULL!	#NULL!	#NULL!	#NULL!	#NULL!	11	8	8	8	7	8	8	8	8	63	7.875	29	17	11	26	14	#NULL!	#NULL!	#NULL!	#NULL!
106	M027	76	0	170	69	2	2	2	3	#NULL!	3	2	0	10	2	8	#NULL!	#NULL!	#NULL!	#NULL!	#NULL!	5	5	6	6	6	7	4	5	6	45	5.625	46	18	9	25	16	44	5.5	3	7
107	M029	77	1	157	43.5	2	1	2	3	#NULL!	3	3	1	10	12	12	18	20	7	9	4	11	5	3	3	4	4	5	4	5	33	4.125	24	16	11	23	14	29	3.625	4	5
108	SH1	49	1	159	85	2	2	2	5	3	5	0	0	6	4	2	14	34	17	7	10	10	6	5	5	6	6	7	5	5	45	5.625	39	22	11	19	15	41	5.125	3	7
109	SH2	66	1	156	51	#NULL!	2	2	#NULL!	3	3	2	0	10	0	8	15	31	16	6	9	13	5	5	5	5	5	4	5	5	39	4.875	36	23	11	22	16	31	3.875	4	12
110	SH3	65	0	160	56	#NULL!	3	3	#NULL!	2	2	2	0	0	0	4	14	22	16	5	1	6	7	8	6	9	8	9	10	8	65	8.125	54	20	13	20	16	65	8.125	4	12
111	SH4	65	1	153	43	2	1	2	4	4	4	3	0	2	0	6	18	25	12	7	6	10	5	5	5	5	5	5	5	5	40	5	47	25	12	25	15	58	7.25	2	7
112	SH5	76	0	161	71	4	4	4	4	5	5	0	0	2	4	4	9	14	9	1	4	22	4	10	10	4	4	5	5	5	47	5.875	44	11	8	15	9	23	2.875	#NULL!	8
113	SH6	63	1	152	69	#NULL!	4	4	#NULL!	4	4	2	1	4	4	4	9	17	12	1	4	18	5	10	5	8	9	8	8	8	61	7.625	31	21	15	20	15	51	6.375	2	11
114	SH7	56	1	156	64	#NULL!	2	2	#NULL!	2	2	0	0	0	2	4	17	38	17	13	8	14	1	2	1	1	2	8	3	3	21	2.625	28	24	10	18	17	33	4.125	3	10
115	SH8	67	1	152	57	#NULL!	4	4	#NULL!	9	9	2	0	0	0	0	9	12	11	1	0	4	8	8	8	7	8	8	8	7	62	7.75	49	17	11	20	16	60	7.5	4	5
116	SH9	58	1	149	60	#NULL!	2	2	#NULL!	3	3	2	0	16	10	18	14	24	15	3	6	1	3	1	2	3	3	2	3	3	20	2.5	47	23	11	23	16	35	4.375	2	30
117	SH10	52	1	158	69	4	#NULL!	4	7	#NULL!	7	0	1	28	18	32	16	28	13	7	8	15	5	4	5	8	7	9	6	5	49	6.125	31	16	13	18	13	32	4	4	8
118	SH11	76	0	160	63	4	#NULL!	4	5	#NULL!	5	2	0	0	0	0	17	27	12	9	6	25	5	5	5	5	5	5	5	5	40	5	34	22	12	24	17	#NULL!	#NULL!	#NULL!	#NULL!
119	SH12	71	1	149	75	#NULL!	3	3	#NULL!	2	2	2	0	2	0	10	8	32	16	8	8	23	5	5	4	8	8	9	8	8	55	6.875	34	21	14	25	15	30	3.75	2	7
120	SH14	74	1	154	52	3	3	3	3	3	3	2	0	0	2	0	11	8	6	0	2	7	6	10	7	7	8	10	8	7	63	7.875	54	21	11	19	16	63	7.875	3	8
121	SH15	70	1	159	45	3	#NULL!	3	4	#NULL!	4	0	0	4	0	2	6	10	6	2	2	4	9	9	8	9	8	8	9	8	68	8.5	50	13	12	26	15	58	7.25	4	9
122	SH16	70	0	164	58	#NULL!	3	3	#NULL!	3	3	2	0	30	18	32	15	34	18	9	7	4	3	10	5	3	5	1	5	8	40	5	47	17	12	21	15	50	6.25	3	9
123	SH17	57	1	153	68	3	3	3	#NULL!	6	6	0	0	#NULL!	#NULL!	#NULL!	#NULL!	#NULL!	#NULL!	#NULL!	#NULL!	#NULL!	2	2	2	2	2	5	3	3	21	2.625	#NULL!	#NULL!	#NULL!	#NULL!	#NULL!	19	2.375	3	7
124	SH18	58	1	157	60	2	2	2	6	10	10	0	0	#NULL!	#NULL!	#NULL!	#NULL!	#NULL!	#NULL!	#NULL!	#NULL!	#NULL!	7	5	5	6	4	4	5	4	40	5	#NULL!	#NULL!	#NULL!	#NULL!	#NULL!	55	6.875	3	5
125	SH19	49	0	180	75	2	#NULL!	2	6	0	6	0	0	#NULL!	#NULL!	#NULL!	#NULL!	#NULL!	#NULL!	#NULL!	#NULL!	#NULL!	6	7	5	5	4	4	5	5	41	5.125	#NULL!	#NULL!	#NULL!	#NULL!	#NULL!	56	7	2	7
126	SH20	70	1	146	53	#NULL!	2	2	0	3	3	2	0	#NULL!	#NULL!	#NULL!	#NULL!	#NULL!	#NULL!	#NULL!	#NULL!	#NULL!	2	2	2	4	4	4	2	2	22	2.75	#NULL!	#NULL!	#NULL!	#NULL!	#NULL!	27	3.375	3	7
127	SH21	61	1	159	66	4	3	4	7	9	9	0	0	#NULL!	#NULL!	#NULL!	#NULL!	#NULL!	#NULL!	#NULL!	#NULL!	#NULL!	5	10	7	7	7	10	7	7	60	7.5	#NULL!	#NULL!	#NULL!	#NULL!	#NULL!	49	6.125	3	3
128	SH22	88	0	160	57	4	#NULL!	4	2	0	2	0	0	#NULL!	#NULL!	#NULL!	#NULL!	#NULL!	#NULL!	#NULL!	#NULL!	#NULL!	8	8	5	10	10	10	10	8	69	8.625	#NULL!	#NULL!	#NULL!	#NULL!	#NULL!	56	7	2	13
129	SH23	77	1	154	55	#NULL!	2	2	0	3	3	2	0	#NULL!	#NULL!	#NULL!	#NULL!	#NULL!	#NULL!	#NULL!	#NULL!	#NULL!	7	7	7	8	8	8	8	7	60	7.5	#NULL!	#NULL!	#NULL!	#NULL!	#NULL!	59	7.375	3	10
130	SH24	74	1	159	65	3	3	3	4	5	5	0	1	#NULL!	#NULL!	#NULL!	#NULL!	#NULL!	#NULL!	#NULL!	#NULL!	#NULL!	6	6	5	5	5	6	6	5	44	5.5	#NULL!	#NULL!	#NULL!	#NULL!	#NULL!	65	8.125	1	26
131	SH25	69	0	165	75	#NULL!	3	3	0	4	4	2	0	#NULL!	#NULL!	#NULL!	#NULL!	#NULL!	#NULL!	#NULL!	#NULL!	#NULL!	5	10	7	7	7	9	7	9	61	7.625	#NULL!	#NULL!	#NULL!	#NULL!	#NULL!	53	6.625	4	20
132	SH26	67	1	161	99	4	4	4	7	4	7	3	0	#NULL!	#NULL!	#NULL!	#NULL!	#NULL!	#NULL!	#NULL!	#NULL!	#NULL!	3	8	4	8	8	9	8	8	56	7	#NULL!	#NULL!	#NULL!	#NULL!	#NULL!	48	6	4	9
133	SH27	73	0	166	76	4	3	4	2	6	6	0	#NULL!	#NULL!	#NULL!	#NULL!	#NULL!	#NULL!	#NULL!	#NULL!	#NULL!	#NULL!	7	7	7	7	7	7	7	7	56	7	#NULL!	#NULL!	#NULL!	#NULL!	#NULL!	64	8	2	31
134	SH28	62	1	151	48	#NULL!	2	2	0	3	3	3	0	#NULL!	#NULL!	#NULL!	#NULL!	#NULL!	#NULL!	#NULL!	#NULL!	#NULL!	5	5	5	8	8	5	5	3	44	5.5	#NULL!	#NULL!	#NULL!	#NULL!	#NULL!	55	6.875	2	5
135	SH29	68	1	163.3	68	4	#NULL!	4	6	2	6	0	1	#NULL!	#NULL!	#NULL!	#NULL!	#NULL!	#NULL!	#NULL!	#NULL!	#NULL!	4	8	3	3	4	3	4	3	32	4	#NULL!	#NULL!	#NULL!	#NULL!	#NULL!	28	3.5	5	8
136	SH30	48	1	158	53.5	#NULL!	2	2	1	3	3	0	0	#NULL!	#NULL!	#NULL!	#NULL!	#NULL!	#NULL!	#NULL!	#NULL!	#NULL!	8	10	8	8	8	7	8	8	65	8.125	#NULL!	#NULL!	#NULL!	#NULL!	#NULL!	71	8.875	1	7
137	SH31	76	1	154	65	4	4	4	2	5	5	2	0	#NULL!	#NULL!	#NULL!	#NULL!	#NULL!	#NULL!	#NULL!	#NULL!	#NULL!	8	8	8	8	9	9	9	7	66	8.25	#NULL!	#NULL!	#NULL!	#NULL!	#NULL!	61	7.625	4	7
138	SH32	71	1	157.5	61.8	2	#NULL!	2	1	0	1	2	0	#NULL!	#NULL!	#NULL!	#NULL!	#NULL!	#NULL!	#NULL!	#NULL!	#NULL!	3	10	5	5	5	7	5	5	45	5.625	#NULL!	#NULL!	#NULL!	#NULL!	#NULL!	49	6.125	3	7
139	SH33	71	1	149	53	3	#NULL!	3	4	0	4	0	0	#NULL!	#NULL!	#NULL!	#NULL!	#NULL!	#NULL!	#NULL!	#NULL!	#NULL!	5	8	5	9	9	5	5	5	51	6.375	#NULL!	#NULL!	#NULL!	#NULL!	#NULL!	31	3.875	3	21
140	SH34	68	0	165	73	#NULL!	3	3	2	8	8	2	0	#NULL!	#NULL!	#NULL!	#NULL!	#NULL!	#NULL!	#NULL!	#NULL!	#NULL!	2	3	3	3	3	6	5	6	31	3.875	#NULL!	#NULL!	#NULL!	#NULL!	#NULL!	27	3.375	3	6
141	SH35	86	1	148	38	4	#NULL!	4	7	0	7	2	0	#NULL!	#NULL!	#NULL!	#NULL!	#NULL!	#NULL!	#NULL!	#NULL!	#NULL!	6	7	6	8	7	7	6	6	53	6.625	#NULL!	#NULL!	#NULL!	#NULL!	#NULL!	46	5.75	3	8
142	SH37	63	1	157	49	#NULL!	2	2	0	8	8	0	0	#NULL!	#NULL!	#NULL!	#NULL!	#NULL!	#NULL!	#NULL!	#NULL!	#NULL!	5	5	5	5	5	9	7	7	48	6	#NULL!	#NULL!	#NULL!	#NULL!	#NULL!	45	5.625	2	13
143	SH38	54	1	158	50	#NULL!	3	3	4	5	5	0	0	#NULL!	#NULL!	#NULL!	#NULL!	#NULL!	#NULL!	#NULL!	#NULL!	#NULL!	4	5	5	4	5	8	5	8	44	5.5	#NULL!	#NULL!	#NULL!	#NULL!	#NULL!	48	6	2	3
144	SH39	61	1	168	71.5	4	3	4	10	2	10	2	0	#NULL!	#NULL!	#NULL!	#NULL!	#NULL!	#NULL!	#NULL!	#NULL!	#NULL!	7	8	7	7	7	9	8	8	61	7.625	#NULL!	#NULL!	#NULL!	#NULL!	#NULL!	68	8.5	2	9
145	SH41	62	1	157	54	#NULL!	2	2	0	4	4	0	0	#NULL!	#NULL!	#NULL!	#NULL!	#NULL!	#NULL!	#NULL!	#NULL!	#NULL!	7	6	6	7	6	7	7	7	53	6.625	#NULL!	#NULL!	#NULL!	#NULL!	#NULL!	59	7.375	2	4
146	SH42	67	0	167	75	2	#NULL!	2	2	0	2	0	0	#NULL!	#NULL!	#NULL!	#NULL!	#NULL!	#NULL!	#NULL!	#NULL!	#NULL!	1	1	1	5	1	5	1	2	17	2.125	#NULL!	#NULL!	#NULL!	#NULL!	#NULL!	15	1.875	4	14
147	SH43	74	0	165	60	3	#NULL!	3	7	0	7	2	0	#NULL!	#NULL!	#NULL!	#NULL!	#NULL!	#NULL!	#NULL!	#NULL!	#NULL!	5	5	5	7	7	5	6	5	45	5.625	#NULL!	#NULL!	#NULL!	#NULL!	#NULL!	22	2.75	4	0
148	F003	78	1	154	60	3	#NULL!	3	5	0	5	2	1	#NULL!	#NULL!	#NULL!	#NULL!	#NULL!	#NULL!	#NULL!	#NULL!	#NULL!	10	10	10	1	1	1	6	6	45	5.625	#NULL!	#NULL!	#NULL!	#NULL!	#NULL!	51	6.375	5	7
149	F004	93	0	165	58	3	3	3	8	6	8	2	1	#NULL!	#NULL!	#NULL!	#NULL!	#NULL!	#NULL!	#NULL!	#NULL!	#NULL!	1	3	3	3	3	3	3	3	22	2.75	#NULL!	#NULL!	#NULL!	#NULL!	#NULL!	24	3	3	7
150	F005	73	0	168	84	#NULL!	3	3	0	3	3	2	0	#NULL!	#NULL!	#NULL!	#NULL!	#NULL!	#NULL!	#NULL!	#NULL!	#NULL!	7	9	8	8	8	9	9	9	67	8.375	#NULL!	#NULL!	#NULL!	#NULL!	#NULL!	65	8.125	2	7
151	F006	70	1	158	68	1	3	3	5	6	6	3	1	#NULL!	#NULL!	#NULL!	#NULL!	#NULL!	#NULL!	#NULL!	#NULL!	#NULL!	8	7	8	8	8	8	8	8	63	7.875	#NULL!	#NULL!	#NULL!	#NULL!	#NULL!	59	7.375	2	7
152	F007	76	1	158	52.5	#NULL!	2	2	#NULL!	4	4	2	0	#NULL!	#NULL!	#NULL!	#NULL!	#NULL!	#NULL!	#NULL!	#NULL!	#NULL!	8	5	5	8	5	8	5	8	52	6.5	#NULL!	#NULL!	#NULL!	#NULL!	#NULL!	61	7.625	2	7
153	F008	82	1	149	53	3	4	4	0	5	5	2	1	#NULL!	#NULL!	#NULL!	#NULL!	#NULL!	#NULL!	#NULL!	#NULL!	#NULL!	7	3	3	8	3	1	5	3	33	4.125	#NULL!	#NULL!	#NULL!	#NULL!	#NULL!	29	3.625	5	7
154	F011	77	1	142	49	2	#NULL!	2	3	2	3	2	0	#NULL!	#NULL!	#NULL!	#NULL!	#NULL!	#NULL!	#NULL!	#NULL!	#NULL!	2	10	5	9	9	10	5	9	59	7.375	#NULL!	#NULL!	#NULL!	#NULL!	#NULL!	53	6.625	2	7
155	F012	74	1	152	56	2	#NULL!	2	4	#NULL!	4	3	0	#NULL!	#NULL!	#NULL!	#NULL!	#NULL!	#NULL!	#NULL!	#NULL!	#NULL!	1	1	2	2	2	2	2	2	14	1.75	#NULL!	#NULL!	#NULL!	#NULL!	#NULL!	20	2.5	2	7
156	F013	69	1	150	58	2	3	3	5	5	5	2	#NULL!	#NULL!	#NULL!	#NULL!	#NULL!	#NULL!	#NULL!	#NULL!	#NULL!	#NULL!	5	1	1	5	3	5	6	6	32	4	#NULL!	#NULL!	#NULL!	#NULL!	#NULL!	52	6.5	4	7
157	F014	84	0	165	70	#NULL!	2	2	0	2	2	2	0	#NULL!	#NULL!	#NULL!	#NULL!	#NULL!	#NULL!	#NULL!	#NULL!	#NULL!	1	1	1	1	1	1	3	3	12	1.5	#NULL!	#NULL!	#NULL!	#NULL!	#NULL!	12	1.5	3	7
158	F015	98	1	148	36	2	2	2	3	2	3	2	1	#NULL!	#NULL!	#NULL!	#NULL!	#NULL!	#NULL!	#NULL!	#NULL!	#NULL!	10	10	5	3	10	10	10	10	68	8.5	#NULL!	#NULL!	#NULL!	#NULL!	#NULL!	70	8.75	2	7
159	F016	79	1	143	54.5	2	3	3	1	2	2	2	0	#NULL!	#NULL!	#NULL!	#NULL!	#NULL!	#NULL!	#NULL!	#NULL!	#NULL!	1	1	1	1	1	1	2	2	10	1.25	#NULL!	#NULL!	#NULL!	#NULL!	#NULL!	16	2	4	7
160	F018	64	0	168	63	2	2	2	1	1	1	2	0	#NULL!	#NULL!	#NULL!	#NULL!	#NULL!	#NULL!	#NULL!	#NULL!	#NULL!	5	9	5	5	5	10	7	7	53	6.625	#NULL!	#NULL!	#NULL!	#NULL!	#NULL!	54	6.75	3	7
161	S001	60	0	171	98	#NULL!	2	2	2	8	8	0	1	#NULL!	#NULL!	#NULL!	#NULL!	#NULL!	#NULL!	#NULL!	#NULL!	#NULL!	5	4	5	3	4	6	5	6	38	4.75	#NULL!	#NULL!	#NULL!	#NULL!	#NULL!	24	3	4	9
162	S002	73	1	162	48	3	2	3	3	3	3	3	0	#NULL!	#NULL!	#NULL!	#NULL!	#NULL!	#NULL!	#NULL!	#NULL!	#NULL!	6	6	8	8	9	5	8	8	58	7.25	#NULL!	#NULL!	#NULL!	#NULL!	#NULL!	61	7.625	4	14
163	S003	85	1	156	64.2	#NULL!	2	2	2	9	9	#NULL!	0	#NULL!	#NULL!	#NULL!	#NULL!	#NULL!	#NULL!	#NULL!	#NULL!	#NULL!	8	3	5	9	6	5	8	2	46	5.75	#NULL!	#NULL!	#NULL!	#NULL!	#NULL!	42	5.25	4	12
164	S004	67	0	170	66	2	#NULL!	2	5	#NULL!	5	#NULL!	0	#NULL!	#NULL!	#NULL!	#NULL!	#NULL!	#NULL!	#NULL!	#NULL!	#NULL!	5	7	7	8	8	7	9	9	60	7.5	#NULL!	#NULL!	#NULL!	#NULL!	#NULL!	56	7	4	10
165	S005	70	1	151.5	49	2	#NULL!	2	4	2	4	0	0	#NULL!	#NULL!	#NULL!	#NULL!	#NULL!	#NULL!	#NULL!	#NULL!	#NULL!	2	1	1	3	2	2	2	2	15	1.875	#NULL!	#NULL!	#NULL!	#NULL!	#NULL!	15	1.875	4	14
166	S006	59	1	161	47	2	#NULL!	2	5	#NULL!	5	2	0	#NULL!	#NULL!	#NULL!	#NULL!	#NULL!	#NULL!	#NULL!	#NULL!	#NULL!	5	5	5	5	5	5	5	5	40	5	#NULL!	#NULL!	#NULL!	#NULL!	#NULL!	40	5	4	32
167	S007	52	1	160	60	2	2	2	7	2	7	#NULL!	1	#NULL!	#NULL!	#NULL!	#NULL!	#NULL!	#NULL!	#NULL!	#NULL!	#NULL!	7	6	4	7	7	5	5	6	47	5.875	#NULL!	#NULL!	#NULL!	#NULL!	#NULL!	54	6.75	3	8
168	S008	72	1	157.2	52	2	#NULL!	2	5	#NULL!	5	2	0	#NULL!	#NULL!	#NULL!	#NULL!	#NULL!	#NULL!	#NULL!	#NULL!	#NULL!	5	5	3	3	5	5	6	5	37	4.625	#NULL!	#NULL!	#NULL!	#NULL!	#NULL!	40	5	2	10
169	S009	72	1	146	54	3	3	3	2	4	4	#NULL!	1	#NULL!	#NULL!	#NULL!	#NULL!	#NULL!	#NULL!	#NULL!	#NULL!	#NULL!	8	8	8	8	7	7	6	6	58	7.25	#NULL!	#NULL!	#NULL!	#NULL!	#NULL!	61	7.625	2	10
170	S010	77	1	159	84	4	4	4	6	6	6	3	0	#NULL!	#NULL!	#NULL!	#NULL!	#NULL!	#NULL!	#NULL!	#NULL!	#NULL!	1	6	3	3	3	5	5	4	30	3.75	#NULL!	#NULL!	#NULL!	#NULL!	#NULL!	24	3	3	14
171	S011	70	1	150	60.3	2	2	2	3	1	3	#NULL!	0	#NULL!	#NULL!	#NULL!	#NULL!	#NULL!	#NULL!	#NULL!	#NULL!	#NULL!	7	7	5	5	7	10	9	9	59	7.375	#NULL!	#NULL!	#NULL!	#NULL!	#NULL!	72	9	2	11
172	S012	67	0	176	64	2	2	2	6	4	6	0	0	#NULL!	#NULL!	#NULL!	#NULL!	#NULL!	#NULL!	#NULL!	#NULL!	#NULL!	5	5	5	7	7	6	6	6	47	5.875	#NULL!	#NULL!	#NULL!	#NULL!	#NULL!	55	6.875	3	0
173	S013	54	1	150	54	4	#NULL!	4	10	1	10	0	0	#NULL!	#NULL!	#NULL!	#NULL!	#NULL!	#NULL!	#NULL!	#NULL!	#NULL!	1	1	1	1	1	3	2	1	11	1.375	#NULL!	#NULL!	#NULL!	#NULL!	#NULL!	12	1.5	3	13
174	S014	83	1	158	56	4	2	4	7	6	7	3	1	#NULL!	#NULL!	#NULL!	#NULL!	#NULL!	#NULL!	#NULL!	#NULL!	#NULL!	5	5	5	6	5	8	6	7	47	5.875	#NULL!	#NULL!	#NULL!	#NULL!	#NULL!	54	6.75	2	7
175	S015	81	1	150	45	#NULL!	4	4	3	6	6	2	0	#NULL!	#NULL!	#NULL!	#NULL!	#NULL!	#NULL!	#NULL!	#NULL!	#NULL!	8	8	#NULL!	9	8	9	8	8	58	7.25	#NULL!	#NULL!	#NULL!	#NULL!	#NULL!	68	8.5	3	4
176	S016	69	1	156	58	#NULL!	3	3	2	5	5	#NULL!	1	#NULL!	#NULL!	#NULL!	#NULL!	#NULL!	#NULL!	#NULL!	#NULL!	#NULL!	1	1	1	3	1	1	1	1	10	1.25	#NULL!	#NULL!	#NULL!	#NULL!	#NULL!	22	2.75	2	13
177	S017	79	0	165	66.5	2	#NULL!	2	4	2	4	2	1	#NULL!	#NULL!	#NULL!	#NULL!	#NULL!	#NULL!	#NULL!	#NULL!	#NULL!	3	3	8	5	8	9	3	5	44	5.5	#NULL!	#NULL!	#NULL!	#NULL!	#NULL!	48	6	3	11
178	S018	73	1	152	48	#NULL!	3	3	0	3	3	3	0	#NULL!	#NULL!	#NULL!	#NULL!	#NULL!	#NULL!	#NULL!	#NULL!	#NULL!	6	9	9	9	9	9	8	9	68	8.5	#NULL!	#NULL!	#NULL!	#NULL!	#NULL!	71	8.875	2	7
179	S019	76	1	162	73	3	3	3	0	5	5	#NULL!	1	#NULL!	#NULL!	#NULL!	#NULL!	#NULL!	#NULL!	#NULL!	#NULL!	#NULL!	5	10	5	5	3	5	3	3	39	4.875	#NULL!	#NULL!	#NULL!	#NULL!	#NULL!	32	4	5	4
